# Supplementary material for: Discovery of novel hit compounds with broad activity against visceral and cutaneous Leishmania species by comparative phenotypic screening
Source: Sci Rep. 2019 Jan 24;9:438. doi: 10.1038/s41598-018-36944-6 (PMC6345745; doi:10.1038/s41598-018-36944-6)
Supplement: Supplementary file 2 — supplementary table S1 [file 41598_2018_36944_MOESM2_ESM.xlsx]

## Sheet: Feuil1
	Physico-chemical properties
ChEMBL_CMPD_ NUMBER	MW	MF	SMILES
TCMDC-124508	426.532	C22H26N4O3S	CC(Nc1ccc(C)c(c1)S(=O)(=O)N1CCCCC1)C(=O)Nc1ccc(cc1)C#N
TCMDC-125160	364.451	C21H24N4O2	CCc1cccc(c1)-n1nc(OCC(=O)NC2CCCC2)c2cccnc12
TCMDC-125387	325.243	C14H10F3N3O3	FC(F)(F)c1ccc(NC(=O)Nc2cccc(c2)N(=O)=O)cc1
TCMDC-125826	268.365	C16H20N4	CC(C)(C)c1cc(NC2CC2)nc(n1)-c1ccccn1
TCMDC-134026	1310.55	C18H13F3N8. 8(C2HF3O2)	OC(=O)C(F)(F)F.OC(=O)C(F)(F)F.OC(=O)C(F)(F)F.OC(=O)C(F)(F)F.OC(=O)C(F)(F)F.OC(=O)C(F)(F)F.OC(=O)C(F)(F)F.OC(=O)C(F)(F)F.Nc1cc(nn1-c1nc(N)nc(n1)-c1ccccn1)-c1cccc(c1)C(F)(F)F
TCMDC-142704	373.455	C17H15N3O3S2	CCS(=O)(=O)c1cccc(c1)C(=O)Nc1nc(cs1)-c1ccccn1
TCMDC-142900	387.474	C24H25N3O2	COc1ccc(cc1)C(=O)[C@H]1C[C@@H]1CN(Cc1ccccn1)Cc1ccccn1
TCMDC-143072	267.309	C13H9N5S	N(c1nc2ncccc2[nH]1)c1nc2ccccc2s1
TCMDC-143075	369.454	C22H27NO4	COc1cc2CCN3Cc4c(ccc(OC)c4OC)[C@H](C)[C@@H]3c2cc1OC
TCMDC-143076	326.78	C17H15ClN4O	COCc1cc(Nc2cccc(Cl)c2)nc(n1)-c1ccccn1
TCMDC-143077	326.78	C17H15ClN4O	COCc1cc(Nc2ccc(Cl)cc2)nc(n1)-c1ccccn1
TCMDC-143078	292.343	C17H16N4O	COCc1cc(Nc2ccccc2)nc(n1)-c1ccccn1
TCMDC-143086	371.464	C18H21N5O2S	CC(C)(C)Nc1nc(Nc2ccc3CS(=O)(=O)Cc3c2)nc2[nH]ccc12
TCMDC-143090	474.487	C22H24N4O. C2HF3O2	OC(=O)C(F)(F)F.Cc1ccccc1CNC(=O)CN(Cc1ccccn1)Cc1ccccn1
TCMDC-143091	486.498	C23H24N4O. C2HF3O2	OC(=O)C(F)(F)F.O=C(CN(Cc1ccccn1)Cc1ccccn1)NC1Cc2ccccc2C1
TCMDC-143092	502.541	C24H28N4O. C2HF3O2	OC(=O)C(F)(F)F.CC(CCc1ccccc1)NC(=O)CN(Cc1ccccn1)Cc1ccccn1
TCMDC-143093	504.47	C22H22N4O3. C2HF3O2	OC(=O)C(F)(F)F.O=C(CN(Cc1ccccn1)Cc1ccccn1)NCc1ccc2OCOc2c1
TCMDC-143094	549.598	C22H21N5OS2. C2HF3O2	OC(=O)C(F)(F)F.O=C(CN(Cc1ccccn1)Cc1ccccn1)NCc1csc(n1)-c1cccs1
TCMDC-143095	541.537	C24H25N7O. C2HF3O2	OC(=O)C(F)(F)F.Cc1nn(nc1CNC(=O)CN(Cc1ccccn1)Cc1ccccn1)-c1ccccc1
TCMDC-143096	544.56	C23H22N6OS. C2HF3O2	OC(=O)C(F)(F)F.O=C(CN(Cc1ccccn1)Cc1ccccn1)NCc1ccc(cc1)-c1csnn1
TCMDC-143098	441.381	C18H14F3N3O5S	FC(F)(F)CN(Cc1ccco1)C(=O)CSc1nnc(o1)-c1ccc2OCOc2c1
TCMDC-143099	456.472	C21H20N4O6S	O=C(CNC(=O)c1ccc2OCOc2c1)N1CCN(CC1)S(=O)(=O)c1ccccc1C#N
TCMDC-143101	466.533	C22H18N4O4S2	COc1ccc(cc1)S(=O)(=O)Nc1ccc(cc1)C(=O)Nc1nc(cs1)-c1ccccn1
TCMDC-143106	489.616	C23H27N3O5S2	COc1ccc(NS(=O)(=O)c2ccc(cc2)S(=O)(=O)N(C)C2CCCCC2)c2ncccc12
TCMDC-143110	349.385	C14H11N3O4S2	CCOc1ccc2nc(NC(=O)c3ccc(s3)N(=O)=O)sc2c1
TCMDC-143113	335.431	C19H17N3OS	O=C(Nc1nc(cs1)-c1ccccn1)C1CCc2ccccc2C1
TCMDC-143115	325.345	C18H16FN3O2	COc1ccc(cc1)-c1cnc(NC(=O)c2ccc(F)cc2)n1C
TCMDC-143117	450.818	C18H22Cl3N3O2S	CN(C)CCN(C)Cc1ccc(Cl)cc1NS(=O)(=O)c1ccc(Cl)c(Cl)c1
TCMDC-143119	346.34	C19H14N4O3	Oc1c(C(=O)Nc2nc3ccccc3[nH]2)c(=O)n2CCc3cccc1c23
TCMDC-143122	362.448	C20H18N4OS	O=C(Nc1nc(cs1)-c1ccccn1)N1C[C@H]2C[C@]2(C1)c1ccccc1
TCMDC-143124	400.882	C19H17ClN4O2S	Clc1ccc(cc1)C(=O)NCCCC(=O)Nc1nc(cs1)-c1ccccn1
TCMDC-143129	327.449	C15H25N3O3S	CN(C)c1ccc(N)cc1CN(CC1CCCO1)S(C)(=O)=O
TCMDC-143133	296.353	C15H12N4OS	O=C(Nc1nc(cs1)-c1ccccn1)Nc1ccccc1
TCMDC-143136	293.366	C17H19N5	CCN(CC)c1nc(Nc2ccncc2)nc2ccccc12
TCMDC-143139	485.585	C23H23N3O5S2	COc1ccc(cc1OC)C1CC(=NN1C(=O)c1cccs1)c1ccc(NS(C)(=O)=O)cc1
TCMDC-143140	455.55	C22H21N3O4S2	COc1ccccc1C1CC(=NN1C(=O)c1cccs1)c1ccc(NS(C)(=O)=O)cc1
TCMDC-143141	469.576	C23H23N3O4S2	CCS(=O)(=O)Nc1ccc(cc1)C1=NN(C(C1)c1ccccc1OC)C(=O)c1cccs1
TCMDC-143144	378.481	C21H26N6O	CCOc1ccc(CN(C)Cc2nc(Nc3ccc(C)cc3)[nH]c(=N)n2)cc1
TCMDC-143145	302.338	C18H14N4O	C(Nc1nc(nc2ccccc12)-c1ccccn1)c1ccco1
TCMDC-143147	339.478	C20H29N5	CCN(CC)c1nc(nc2CCN(Cc3ccccc3)Cc12)N(C)C
TCMDC-143163	463.491	C19H17N3O7S2	COc1ccc(NS(=O)(=O)c2cc(NC(=O)c3ccc(s3)N(=O)=O)ccc2OC)cc1
TCMDC-143164	388.421	C16H12N4O4S2	CC(=O)Nc1ccc(cc1)-c1csc(NC(=O)c2ccc(s2)N(=O)=O)n1
TCMDC-143165	326.761	C13H11ClN2O4S	COc1cc(Cl)c(C)cc1NC(=O)c1ccc(s1)N(=O)=O
TCMDC-143166	341.18	C12H9BrN2O3S	Cc1cc(NC(=O)c2ccc(s2)N(=O)=O)ccc1Br
TCMDC-143168	402.495	C22H26N8	CC(C)C(NCc1nc(N)nc(Nc2ccc(C)cc2)n1)c1nc2ccccc2[nH]1
TCMDC-143169	381.427	C15H15N3O5S2	O=C(Nc1ccc(cc1)S(=O)(=O)N1CCCC1)c1ccc(s1)N(=O)=O
TCMDC-143170	303.413	C15H25N7	CC(C)Nc1nc(NC(C)(C)C)nc(n1)-n1nc(C)cc1C
TCMDC-143171	459.546	C21H21N3O5S2	Cc1ccc(o1)-c1csc(NC(=O)C=Cc2ccc(cc2)S(=O)(=O)N2CCOCC2)n1
TCMDC-143174	464.535	C21H28N4O6S	CCOc1ccc(Nc2ccc(cc2N(=O)=O)S(=O)(=O)N2CCN(C)CC2)cc1OCC
TCMDC-143175	326.141	C13H9Cl2N3O3	Clc1cccc(NC(=O)Nc2ccc(cc2Cl)N(=O)=O)c1
TCMDC-143180	366.813	C18H15ClN6O	Cc1nnc([nH]1)-c1nc(NCc2ccc(Cl)cc2)c2cccnc2c1O
TCMDC-143181	361.382	C20H16FN5O	CC(=O)Nc1ccc(cc1)-c1cnc(N)c(c1)-c1nc2ccc(F)cc2[nH]1
TCMDC-143184	396.425	C20H16N2O5S	Cc1nc(sc1C(=O)NCc1ccc2OCOc2c1)-c1ccc2OCOc2c1
TCMDC-143188	331.424	C16H25N7O	Cc1cc(C)n(n1)-c1nc(NC(C)(C)C)nc(n1)N1CCOCC1
TCMDC-143196	355.454	C19H21N3O2S	Cc1cc([nH]n1)-c1ccc(C)c(c1)S(=O)(=O)Nc1cc(C)cc(C)c1
TCMDC-143197	461.519	C20H19N3O6S2	O=S(=O)(N1CCOCC1)c1cccc(CSc2nnc(o2)-c2ccc3OCOc3c2)c1
TCMDC-143201	403.475	C18H17N3O4S2	CCN(Cc1cccs1)C(=O)CSc1nnc(o1)-c1ccc2OCOc2c1
TCMDC-143202	415.486	C19H17N3O4S2	C=CCN(Cc1cccs1)C(=O)CSc1nnc(o1)-c1ccc2OCOc2c1
TCMDC-143208	382.479	C20H22N4O2S	CCC(=O)N1N=C(Sc2c1ncn2C(=O)CC)c1ccc2CCCCc2c1
TCMDC-143211	333.396	C19H19N5O	C1CN(CCO1)c1cc(nc(Nc2ccccc2)n1)-c1ccccn1
TCMDC-143212	291.35	C17H17N5	CCNc1cc(nc(Nc2ccccc2)n1)-c1ccccn1
TCMDC-143213	321.376	C18H19N5O	CCNc1cc(nc(Nc2ccc(OC)cc2)n1)-c1ccccn1
TCMDC-143214	361.45	C21H23N5O	OCC1CCCCN1c1cc(nc(Nc2ccccc2)n1)-c1ccccn1
TCMDC-143215	361.44	C21H23N5O	Cc1ccc(Nc2nc(cc(n2)-c2ccccn2)N2CCCC(O)C2)cc1
TCMDC-143216	377.44	C21H23N5O2	COc1ccc(Nc2nc(cc(n2)-c2ccccn2)N2CCCC(O)C2)cc1
TCMDC-143217	572.43	C18H16N8. 2(C2HF3O2)	OC(=O)C(F)(F)F.OC(=O)C(F)(F)F.Cc1nn(c(N)c1-c1ccccc1)-c1nc(N)nc(n1)-c1ccccn1
TCMDC-143218	1242.55	C17H14N8. 8(C2HF3O2)	OC(=O)C(F)(F)F.OC(=O)C(F)(F)F.OC(=O)C(F)(F)F.OC(=O)C(F)(F)F.OC(=O)C(F)(F)F.OC(=O)C(F)(F)F.OC(=O)C(F)(F)F.OC(=O)C(F)(F)F.Nc1cc(nn1-c1nc(N)nc(n1)-c1ccccn1)-c1ccccc1
TCMDC-143223	409.87	C18H17ClFN3O3S	COCc1cnc2n(C)c(=O)n(C)c(=O)c2c1SCc1c(F)cccc1Cl
TCMDC-143236	288.314	C16H12N6	Nc1nc(cc(n1)-c1ccccc1)-c1nc2cccnc2[nH]1
TCMDC-143237	419.475	C18H17N3O5S2	CN(C)S(=O)(=O)c1cccc(CSc2nnc(o2)-c2ccc3OCOc3c2)c1
TCMDC-143238	322.37	C18H18N4O2	O=C(N[C@@H]1CCN(C1)C#N)Nc1ccccc1Oc1ccccc1
TCMDC-143239	368.461	C19H20N4O2S	CCc1ccc2nc(NC(=O)c3cc(ccn3)N3CCOCC3)sc2c1
TCMDC-143245	478.972	C20H19ClN4O4S2	CC(C)c1sc(Cl)nc1C(=O)NCCc1nc(cs1)C(=O)Nc1ccc2OCOc2c1
TCMDC-143246	502.039	C24H27N5O3S. HCl	Cl.Cc1cc(nc(Nc2ccc(cc2)S(=O)(=O)N2CCOCC2)n1)N1CCc2ccccc2C1
TCMDC-143249	573.558	C23H21N7O2S. C2HF3O2	OC(=O)C(F)(F)F.O=S(=O)(NC1CCN(CC1)c1ccnc(Nc2cccc(c2)C#N)n1)c1cccc(c1)C#N
TCMDC-143252	338.443	C21H26N2O2	CCCCN(C(=O)c1ccc(NC(=O)C(C)C)cc1)c1ccccc1
TCMDC-143255	376.448	C23H24N2O3	Oc1ccc(cc1)N1CCN(CC1)C(=O)CCc1ccc(o1)-c1ccccc1
TCMDC-143259	492.044	C23H30ClN5O3S	Clc1ccc(cc1NC(=O)CN1CCN(CC1)c1ccccn1)S(=O)(=O)N1CCCCCC1
TCMDC-143260	463.575	C23H30FN3O4S	CC(C)COC(=O)Nc1ccc(N2CCC(CNS(=O)(=O)c3ccccc3)CC2)c(F)c1
TCMDC-143261	359.381	C20H17N5O2	Cn1c(CC(=O)NNC(=O)c2ccc3ccccc3n2)nc2ccccc12
TCMDC-143266	356.771	C17H13ClN4O3	Cc1nc(nn1-c1ccc(Cl)cc1)C(=O)Nc1ccc2OCOc2c1
TCMDC-143268	340.317	C17H13FN4O3	Cc1nc(nn1-c1ccc(F)cc1)C(=O)Nc1ccc2OCOc2c1
TCMDC-143269	489.904	C20H19ClF3N3O4S	COc1cc(OC)cc(c1)C(NS(=O)(=O)c1ccc(Cl)c(c1)C(F)(F)F)c1nccn1C
TCMDC-143271	326.42	C14H22N4O3S	CCN(CC)c1ccc(c2nonc12)S(=O)(=O)N(CC)CC
TCMDC-143274	309.368	C19H19NO3	COc1ccc(OC)c2c1[nH]c(C)c(Cc1ccccc1)c2=O
TCMDC-143277	376.259	C16H18BrN5O	CCCn1c(NC(=O)CCn2cc(Br)cn2)nc2ccccc12
TCMDC-143278	297.335	C17H16FN3O	CCn1c(NC(=O)Cc2ccc(F)cc2)nc2ccccc12
TCMDC-143280	429.529	C24H27N7O	NCCNc1ccc(cc1C#N)-c1ccnc(Nc2cccc(CN3CCOCC3)c2)n1
TCMDC-143281	387.491	C22H25N7	CN(C)Cc1cccc(Nc2nccc(n2)-c2ccc(NCCN)c(c2)C#N)c1
TCMDC-143285	454.524	C25H28F2N4O2	COc1cnc2ccc(=O)n(CCN3CCC(CC3)NC\C=C\c3cc(F)ccc3F)c2c1
TCMDC-143287	366.42	C21H22N2O4	Cc1cc2cc(CNc3ccc4OCOc4c3)c(=O)n(CCO)c2cc1C
TCMDC-143295	417.474	C22H23N7O2	COc1ccc(Oc2ccc(cc2)C(C)N(C)c2ncc3c(N)nc(N)nc3n2)cc1
TCMDC-143296	349.442	C19H23N7	CC(N(C)c1ncc2c(N)nc(N)nc2n1)c1ccc2CCCCc2c1
TCMDC-143297	364.24	C15H15Cl2N7	CC(N(C)c1ncc2c(N)nc(N)nc2n1)c1cc(Cl)cc(Cl)c1
TCMDC-143305	374.396	C20H18N6O2	COc1ccc(cc1)-c1cnc(NC(=O)c2cc(n[nH]2)-c2ccccn2)n1C
TCMDC-143306	388.27	C17H18BrN5O	CCCc1cc([nH]n1)C(=O)Nc1ncc(-c2cccc(Br)c2)n1C
TCMDC-143315	302.404	C14H18N6S	CCCCn1nnnc1CSc1nc(C)cc(C)c1C#N
TCMDC-143327	468.557	C22H20N4O4S2	COc1cc(cc(OC)c1O)C1SCC(=O)Nc2c1c(C)nn2-c1nc2ccccc2s1
TCMDC-143340	375.45	C18H21N3O4S	CC1CN(CC(C)O1)c1nc(C)c(s1)C(=O)Nc1ccc2OCOc2c1
TCMDC-143344	372.446	C19H20N2O4S	COc1ccc(cc1S(=O)(=O)Nc1ccc(C)c(C)c1)-c1cc(C)no1
TCMDC-143345	372.446	C19H20N2O4S	COc1ccc(cc1S(=O)(=O)Nc1ccc(C)cc1C)-c1cnc(C)o1
TCMDC-143347	588.981	C24H23ClN8O. C2HF3O2	OC(=O)C(F)(F)F.CNc1nc(C)nc(n1)N1CCc2cc(ccc12)C(=O)NCc1ccc(cc1Cl)-c1cc[nH]n1
TCMDC-143348	404.429	C22H20N4O4	O=C(N1CCOCC1)c1cccc(Nc2ncc(cn2)-c2ccc3OCOc3c2)c1
TCMDC-143349	417.417	C22H19N5O4	O=C(N1CCNC(=O)C1)c1cccc(Nc2ncc(cn2)-c2ccc3OCOc3c2)c1
TCMDC-143350	277.288	C15H11N5O	O=C(Nc1nc2ccccc2[nH]1)c1ccc2[nH]cnc2c1
TCMDC-143351	603.008	C25H25ClN8O. C2HF3O2	OC(=O)C(F)(F)F.CNc1nc(C)nc(n1)N1CCc2cc(ccc12)C(=O)NCc1ccc(cc1Cl)-c1nccn1C
TCMDC-143353	300.382	C16H16N2O2S	COc1ccc(CNc2nsc3ccccc23)cc1OC
TCMDC-143355	656.562	C26H25FN4O. 2(C2HF3O2)	OC(=O)C(F)(F)F.OC(=O)C(F)(F)F.CC1CN(Cc2ccc(cc2)C#N)CCN1c1ccc(NC(=O)c2ccccc2F)cc1
TCMDC-143358	358.393	C21H18N4O2	O=C(COc1nn(-c2ccccc2)c2ncccc12)NCc1ccccc1
TCMDC-143367	406.458	C21H18N4O3S	O=C(N1CCSC1)c1cccc(Nc2ncc(cn2)-c2ccc3OCOc3c2)c1
TCMDC-143375	297.381	C16H15N3OS	CCc1cc(cs1)C(=O)Nc1nccn1-c1ccccc1
TCMDC-143383	475.617	C26H29N5O2S	COc1ccc2ncc(=O)n(CCN3CCC(CC3)NCc3ccc(cc3)-c3cccs3)c2n1
TCMDC-143388	381.441	C23H19N5O	O=c1c(C#N)c(cnn1CC1CC1)-c1ccc(NCc2cccc(c2)C#N)cc1
TCMDC-143391	437.546	C21H19N5O2S2	Cc1ccc(cc1Nc1nccc(n1)-c1sc(N)nc1-c1ccccc1)S(C)(=O)=O
TCMDC-143396	411.461	C20H18FN5O2S	CN(C)S(=O)(=O)c1ccc(cc1)-c1cnc(N)c(c1)-c1nc2ccc(F)cc2[nH]1
TCMDC-143397	322.373	C17H18N6O	Nc1cc(cnc1N)-c1ccc2ncnc(N3CCOCC3)c2c1
TCMDC-143398	380.824	C21H17ClN2O3	NC(=O)c1cc(NC(=O)c2ccccc2COc2ccccc2)ccc1Cl
TCMDC-143404	374.408	C19H18N8O	COc1cccc(c1)-c1c(C)nn(c1N)-c1nc(N)nc(n1)-c1ccccn1
TCMDC-143406	378.484	C20H26N8	CC(C)c1nn(c(N)c1C1CCCCC1)-c1nc(N)nc(n1)-c1ccccn1
TCMDC-143407	357.421	C20H19N7	Cc1nn(c(C)c1Cc1ccccc1)-c1nc(N)nc(n1)-c1ccccn1
TCMDC-143418	342.466	C18H22N4OS	COc1cccc(CN(C)Cc2nc(N)c3c(C)c(C)sc3n2)c1
TCMDC-143419	221.691	C11H12ClN3	CC(C)Nc1nc(Cl)nc2ccccc12
TCMDC-143427	336.827	C15H21ClN6O	CN(CCOc1ccc(Cl)cc1)Cc1nc(N)nc(n1)N(C)C
TCMDC-143429	359.381	C20H17N5O2	Cc1nn(-c2nc3ccccc3[nH]2)c2NC(=O)CC(c12)c1ccc(O)cc1
TCMDC-143431	318.765	C15H15ClN4O2	Oc1ccc(cc1Cl)C(=O)N1CCN(CC1)c1cnccn1
TCMDC-143441	381.425	C21H23N3O4	C[C@@H]1C=CC[C@@H](CC=C)N1C(=O)CCc1nnc(o1)-c1ccc2OCOc2c1
TCMDC-143442	331.396	C16H17N3O3S	Cn1nc(C(=O)N2CCc3ccccc23)c2CS(=O)(=O)CCc12
TCMDC-143443	346.454	C18H27FN6	CCc1nn(c(N)c1C1CCCCC1)-c1ncc(F)c(NC(C)C)n1
TCMDC-143447	304.357	C17H16N6	Cc1nc2c(cccn2c1C)-c1nc(n[nH]1)-c1ccccc1N
TCMDC-143448	304.349	C17H16N6	Cc1nc2c(cccn2c1C)-c1nc(n[nH]1)-c1ccc(N)cc1
TCMDC-143451	509.467	C19H17N5O3S. C2HF3O2	OC(=O)C(F)(F)F.Cc1ccc2onc(Nc3ccnc(Nc4cccc(c4)S(C)(=O)=O)n3)c2c1
TCMDC-143459	392.411	C19H18N6O. CH2O2	OC=O.Cc1nc2c(cc(NC(=O)Cc3ccccc3)cn2c1C)-c1ncn[nH]1
TCMDC-143473	337.406	C17H15N5OS	Cc1ccc2CC(Sc2c1)C(=O)Nc1nnc([nH]1)-c1ccccn1
TCMDC-143478	309.409	C18H23N5	Cc1cn[nH]c1C1CCCN(Cc2nc3ccccc3n2C)C1
TCMDC-143480	343.775	C16H14ClN5O2	COc1ccc(Cl)cc1CC(=O)Nc1nnc([nH]1)-c1ccccn1
TCMDC-143482	319.369	C18H17N5O	O=C(Cc1ccc2CCCc2c1)Nc1nnc([nH]1)-c1ccccn1
TCMDC-143483	442.467	C20H19FN6O3S	COc1ccc(Nc2nccc(n2)N(C)c2n[nH]c3c(F)cccc23)cc1S(C)(=O)=O
TCMDC-143486	449.436	C19H21N5O. C2HF3O2	OC(=O)C(F)(F)F.COc1ccc(CNc2cc(nc(n2)-c2nccn2C)C2CC2)cc1
TCMDC-143487	433.437	C19H21N5. C2HF3O2	OC(=O)C(F)(F)F.Cc1ccccc1CNc1cc(nc(n1)-c1nccn1C)C1CC1
TCMDC-143488	453.855	C18H18ClN5. C2HF3O2	OC(=O)C(F)(F)F.Cn1ccnc1-c1nc(NCc2ccccc2Cl)cc(n1)C1CC1
TCMDC-143489	252.278	C14H12N4O	Oc1cccnc1-c1nc(Cc2ccccc2)n[nH]1
TCMDC-143491	305.342	C17H15N5O	O=C(Nc1nnc([nH]1)-c1ccccn1)C1CC1c1ccccc1
TCMDC-143501	340.453	C17H20N6S	Cc1ccc(Nc2nc(cs2)C2CCCN2Cc2cc[nH]n2)nc1
TCMDC-143503	308.421	C19H24N4	CC(C)n1c(CN(C)C(C)c2ccccn2)nc2ccccc12
TCMDC-143508	329.767	C16H13ClFN5	Nc1nc(nc(N)c1Cc1c(F)cccc1Cl)-c1ccccn1
TCMDC-143509	290.371	C18H18N4	C1CCC(C1)Nc1nc(nc2ccccc12)-c1ccccn1
TCMDC-143512	545.61	C26H33N5O. C2HF3O2	OC(=O)C(F)(F)F.CN(Cc1nc2ccc(cc2[nH]1)C(=O)NCC1CCCCC1)C1CCCc2cccnc12
TCMDC-143514	488.012	C23H26ClN5O3S	COc1ccc2ncc(Cl)c(CCN3CC[C@H](NCc4cc5SCOc5cn4)[C@@H](O)C3)c2n1
TCMDC-143517	311.384	C12H13N3O3S2	CC(C)(C)c1csc(NC(=O)c2ccc(s2)N(=O)=O)n1
TCMDC-143518	496.62	C28H32N8O	CCN(Cc1nc2ccc(cc2[nH]1)C(=O)N1CCN(CC1)c1ncccn1)C1CCCc2cccnc12
TCMDC-143521	349.365	C14H8FN3O3S2	Fc1ccc(cc1)-c1csc(NC(=O)c2ccc(s2)N(=O)=O)n1
TCMDC-143522	361.401	C15H11N3O4S2	COc1ccc(cc1)-c1csc(NC(=O)c2ccc(s2)N(=O)=O)n1
TCMDC-143523	469.542	C22H19N3O5S2	COc1ccccc1-n1c(SCC(=O)Nc2ccc3OCOc3c2)nc2CCSc2c1=O
TCMDC-143524	608.669	C30H34N6O. C2HF3O2	OC(=O)C(F)(F)F.CN(Cc1nc2cccc(C(=O)N3CCN(Cc4ccccc4)CC3)c2[nH]1)C1CCCc2cccnc12
TCMDC-143531	369.402	C18H15N3O4S	CCOc1ccccc1C(=O)Nc1nnc(s1)-c1ccc2OCOc2c1
TCMDC-143532	355.375	C17H13N3O4S	COc1ccccc1C(=O)Nc1nnc(s1)-c1ccc2OCOc2c1
TCMDC-143534	391.427	C16H13N3O5S2	COc1ccc(cc1OC)-c1csc(NC(=O)c2ccc(s2)N(=O)=O)n1
TCMDC-143536	496.546	C24H24N4O6S	O=C(CN1CCN(CC1)S(=O)(=O)c1cccc(c1)N(=O)=O)Nc1ccc(Oc2ccccc2)cc1
TCMDC-143538	507.031	C24H27FN4O3S. HCl	Cl.COc1ccc2ncc(F)c(CCN3CC[C@@H](NC(=O)c4cc5CCCc5s4)[C@@H](O)C3)c2n1
TCMDC-143554	210.235	C12H10N4	N(c1nc2ccccc2[nH]1)c1ccccn1
TCMDC-143557	313.374	C16H15N3O2S	COc1ccc(Nc2nc(cs2)-c2ccccn2)c(OC)c1
TCMDC-143558	268.343	C14H12N4S	Cc1cccc(Nc2nc(cs2)-c2ccccn2)n1
TCMDC-143563	482.334	C17H12BrN3O5S2	Brc1ccc(NS(=O)(=O)c2cccc(NC(=O)c3ccc(s3)N(=O)=O)c2)cc1
TCMDC-143566	463.397	C24H28Cl2N2O3	COc1ccc(cc1)C1C2CCCCC2(O)CCN1CC(=O)Nc1ccc(Cl)cc1Cl
TCMDC-143567	477.38	C24H26Cl2N2O4	OC12CCCCC1C(N(CC(=O)Nc1ccc(Cl)cc1Cl)CC2)c1ccc2OCOc2c1
TCMDC-143568	278.36	C17H18N4	CC(C)(C)Nc1nc(nc2ccccc12)-c1ccccn1
TCMDC-143570	442.562	C21H22N4O3S2	CC1CCCN(C1)S(=O)(=O)c1ccc(cc1)C(=O)Nc1nc(cs1)-c1ccccn1
TCMDC-143571	297.313	C10H7N3O4S2	NC(=O)c1ccsc1NC(=O)c1ccc(s1)N(=O)=O
TCMDC-143573	471.471	C21H23N3O4. C2H2O4	OC(=O)C(O)=O.COCCn1c(NCc2ccccc2OC)ncc1-c1ccc2OCOc2c1
TCMDC-143574	427.461	C20H23N3O2. C2H2O4	OC(=O)C(O)=O.COCCn1c(NCc2ccccc2OC)ncc1-c1ccccc1
TCMDC-143576	270.764	C16H14N2. HCl	Cl.C(Nc1cccc2ccncc12)c1ccccc1
TCMDC-143577	411.458	C16H17N3O6S2	Cc1ccc(NC(=O)c2ccc(s2)N(=O)=O)cc1S(=O)(=O)N1CCOCC1
TCMDC-143584	428.528	C20H20N4O3S2	O=C(Nc1nc(cs1)-c1ccccn1)c1ccc(cc1)S(=O)(=O)N1CCCCC1
TCMDC-143586	387.474	C24H25N3O2	COc1cccc(c1)C(=O)[C@H]1C[C@@H]1CN(Cc1ccccn1)Cc1ccccn1
TCMDC-143591	345.777	C18H16ClNO4	Clc1ccc(cc1)C(=O)c1ccc(OC(=O)N2CCOCC2)cc1
TCMDC-143594	427.497	C20H17N3O4S2	COc1ccc(cc1)C1=NCC(CSc2nnc(o2)-c2ccc3OCOc3c2)S1
TCMDC-143600	270.381	C16H22N4	CCCc1cc(N)nc(c1)-c1cc(CCC)cc(N)n1
TCMDC-143603	437.844	C19H28N4O. 3(HCl)	Cl.Cl.Cl.CCOc1cc(NCCCN2CCN(C)CC2)c2ncccc2c1
TCMDC-143607	301.354	C18H15N5	Cc1cc(nc2nc(N)nc(N)c12)-c1cccc2ccccc12
TCMDC-143618	322.707	C14H11ClN2O5	COc1ccc(cc1NC(=O)c1cc(Cl)ccc1O)N(=O)=O
TCMDC-143621	292.343	C17H16N4O	COc1cccc(Nc2cc(C)nc(n2)-c2ccccn2)c1
TCMDC-143627	321.316	C17H12FN5O	Oc1c(ncc2cccnc12)-c1nnc(Cc2ccc(F)cc2)[nH]1
TCMDC-143628	384.687	C13H10ClN5S. HBr	Br.Nc1nccc(n1)-c1csc(Nc2ccc(Cl)cc2)n1
TCMDC-143629	363.379	C19H17N5O3	COc1ccc(Cc2nnc([nH]2)-c2ncc3cccnc3c2O)cc1OC
TCMDC-143630	337.763	C17H12ClN5O	Oc1c(ncc2cccnc12)-c1nnc(Cc2ccc(Cl)cc2)[nH]1
TCMDC-143633	317.353	C18H15N5O	Oc1c(ncc2cccnc12)-c1nnc(CCc2ccccc2)[nH]1
TCMDC-143639	352.225	C14H10FN3S. BrH	Br.Fc1ccc(Nc2nc(cs2)-c2ccccn2)cc1
TCMDC-143647	279.555	C10H8Cl2N2O. HCl	Cl.NCc1ccc2c(Cl)cc(Cl)c(O)c2n1
